# Supplementary material for: Soil microbiome of shiro reveals the symbiotic relationship between Tricholoma bakamatsutake and Quercus mongolica
Source: Front Microbiol. 2024 Mar 27;15:1361117. doi: 10.3389/fmicb.2024.1361117 (PMC11004381; doi:10.3389/fmicb.2024.1361117)
Supplement: Supplementary file 1 [file Table_1.XLSX]

## Sheet: Bacterial communities 
Spearman's correlation coefficient between bacterial communities and environmental factors
Genus	AP	TN	TP	silt	AK	AN	OM	PH	clay	TK	sand
g__Bradyrhizobium	0.74935	0.57476	0.5726	0.72181	0.07666	0.26296	0.37334	0.29953	-0.21108	-0.68667	-0.56088
g__Acidothermus	-0.00302	-0.14254	-0.04795	0.13418	0.26369	0.0809	0.21029	-0.16061	0.03835	-0.04851	-0.18465
g__Mycobacterium	-0.11006	0.0366	0.01891	-0.1387	0.32558	-0.04607	0.23731	0.12348	-0.31254	0.21444	0.16337
g__norank_f__Xanthobacteraceae	0.39688	0.72523	0.76055	0.57641	0.2768	-0.21936	0.19312	0.01288	0.01567	-0.38663	-0.55292
g__Burkholderia-Caballeronia-Paraburkholderia	0.32707	0.26429	0.10551	0.06202	0.50116	0.41607	0.60173	0.49836	-0.54392	-0.10196	0.06193
g__norank_f__norank_o__Gaiellales	-0.19542	0.00987	0.24493	0.15803	-0.40958	-0.33726	-0.2595	-0.35133	0.1792	-0.07672	-0.12986
g__norank_f__norank_o__Subgroup_2	0.62601	0.64026	0.54521	0.53388	0.38084	0.23307	0.2189	0.42751	-0.15611	-0.47075	-0.43789
g__norank_f__norank_o__Elsterales	0.34891	0.45608	0.50082	0.47462	0.31212	-0.08911	0.05898	0.14031	0.09262	-0.30744	-0.52629
g__norank_f__norank_o__Vicinamibacterales	-0.32173	-0.33009	-0.31653	-0.32039	-0.41271	-0.07488	-0.29894	-0.24726	0.19602	0.20885	0.3099
g__norank_f__67-14	-0.29596	-0.4366	-0.54782	-0.53883	-0.24319	0.16525	0.08273	-0.03152	-0.30021	0.32918	0.65111
g__norank_f__norank_o__Acidobacteriales	0.54496	0.66297	0.58008	0.53519	0.42963	0.12135	0.21303	0.34425	-0.10775	-0.41875	-0.45991
g__norank_f__norank_o__IMCC26256	0.22752	0.24904	0.35676	0.42653	-0.34077	-0.13561	-0.00219	-0.18007	0.11531	-0.40203	-0.34555
g__Conexibacter	-0.12502	-0.29075	-0.31625	-0.18208	0.24606	-0.02551	0.12759	-0.18791	0.01526	0.18665	0.10463
g__Bryobacter	0.65757	0.72488	0.64127	0.60469	0.14542	0.19254	0.26574	0.43832	-0.21155	-0.5346	-0.463
g__Roseiarcus	0.68449	0.47506	0.44801	0.63246	0.2641	0.29549	0.39369	0.3152	-0.19008	-0.62209	-0.5206
g__Streptomyces	-0.46478	-0.64583	-0.70475	-0.65222	-0.27738	0.09461	-0.07298	-0.18227	-0.07463	0.46794	0.64086
g__norank_f__Acetobacteraceae	0.61148	0.41908	0.34192	0.51248	0.44627	0.27694	0.51187	0.27953	-0.33173	-0.4713	-0.36678
g__Pseudonocardia	-0.58408	-0.69755	-0.59726	-0.52044	-0.49719	-0.15081	-0.30257	-0.41299	0.17233	0.42499	0.4593
g__Candidatus_Solibacter	0.65451	0.7025	0.56873	0.57884	0.25322	0.24469	0.38227	0.44154	-0.22904	-0.50809	-0.43271
g__norank_f__Micropepsaceae	0.4841	0.49657	0.26497	0.26437	0.31503	0.38832	0.4524	0.60244	-0.48544	-0.24431	-0.0589
g__Nocardioides	-0.54276	-0.53536	-0.47349	-0.5105	-0.5282	-0.17387	-0.31989	-0.38098	0.13428	0.40778	0.47941
g__Acidipila	0.64081	0.34288	0.22137	0.42552	0.32991	0.43625	0.42244	0.30063	-0.30397	-0.4702	-0.25889
g__norank_f__norank_o__norank_c__KD4-96	-0.48513	-0.44374	-0.33205	-0.40357	-0.49692	-0.17631	-0.39117	-0.33708	0.18992	0.32717	0.35745
g__norank_f__norank_o__norank_c__AD3	0.12785	0.33608	0.40285	0.35192	0.41463	-0.32167	0.01647	-0.1425	0.20138	-0.11355	-0.47019
g__Granulicella	0.67836	0.4632	0.32438	0.46969	0.30746	0.41212	0.47428	0.32995	-0.31194	-0.51213	-0.29238
g__Candidatus_Xiphinematobacter	0.46511	0.48143	0.38284	0.34413	0.35314	0.32666	0.20593	0.4094	-0.14955	-0.32095	-0.28876
g__Solirubrobacter	-0.59487	-0.63943	-0.57969	-0.58694	-0.45494	-0.14401	-0.26482	-0.35613	0.12565	0.46354	0.54189
g__Sphingomonas	-0.59449	-0.46512	-0.27288	-0.46036	-0.50185	-0.27941	-0.40488	-0.24637	0.08355	0.4291	0.40769
g__Acidibacter	0.10226	0.13653	0.00384	0.01482	0.48158	-0.02043	0.35272	0.15639	-0.25059	0.0703	0.02842
g__unclassified_f__Micromonosporaceae	-0.54598	-0.65534	-0.68274	-0.64006	-0.17769	0.00795	-0.02304	-0.24061	-0.07998	0.50637	0.66054
g__norank_f__norank_o__WD260	0.47663	0.41442	0.20603	0.30672	0.52567	0.25089	0.46414	0.42395	-0.35702	-0.24414	-0.19575
g__norank_f__Solirubrobacteraceae	0.18914	0.17366	0.11262	0.17465	0.4325	-0.10723	0.25377	-0.13595	0.04893	-0.11455	-0.2338
g__Paenibacillus	-0.66	-0.77347	-0.60274	-0.5155	-0.28364	-0.19578	-0.26745	-0.42368	0.13137	0.48007	0.43432
g__Mucilaginibacter	0.56516	0.54899	0.39781	0.37888	0.164	0.34768	0.41833	0.50973	-0.45404	-0.41485	-0.16912
g__unclassified_f__Comamonadaceae	0.28002	0.01864	0.03124	0.2287	-0.57777	0.24489	0.00823	0.05262	-0.02144	-0.40121	-0.0821
g__Haliangium	-0.26388	-0.45908	-0.55138	-0.43633	-0.21621	0.23272	0.07957	0.01946	-0.1512	0.23242	0.54799
g__norank_f__Gemmataceae	0.44073	0.38482	0.4011	0.47188	0.15332	0.10474	-0.06309	0.24911	0.17205	-0.41951	-0.50131
g__norank_f__norank_o__norank_c__TK10	-0.13101	-0.16801	-0.21479	-0.09328	-0.11389	-0.23197	-0.20738	-0.36366	0.41309	0.11865	-0.0464
g__Actinoallomurus	-0.64203	-0.76803	-0.64273	-0.57857	-0.09395	-0.16349	-0.14284	-0.47046	0.09527	0.54783	0.44947
g__Puia	0.72882	0.57198	0.39194	0.50048	0.12284	0.44713	0.40532	0.58945	-0.38947	-0.53536	-0.28976
g__Candidatus_Udaeobacter	0.3384	0.30798	0.38334	0.44656	-0.24042	-0.03346	-0.09602	-0.20488	0.19764	-0.43779	-0.40884
g__Bacillus	-0.6054	-0.53906	-0.23565	-0.26067	-0.17593	-0.38996	-0.33484	-0.47869	0.12466	0.34585	0.18575
g__norank_f__norank_o__norank_c__Acidimicrobiia	0.60803	0.5388	0.51528	0.59641	0.41783	0.16239	0.37871	0.23592	-0.12235	-0.52467	-0.52747
g__Actinoplanes	-0.38725	-0.5024	-0.54974	-0.52003	-0.22744	0.14989	-0.01825	-0.03139	-0.1501	0.35398	0.59605
g__Gemmatimonas	-0.58731	-0.50411	-0.40005	-0.5297	-0.46084	-0.26354	-0.37846	-0.33945	0.08934	0.45026	0.5125
g__Reyranella	-0.47999	-0.27659	-0.30114	-0.49705	-0.26533	-0.15494	-0.09506	-0.1195	-0.09896	0.44752	0.51524
g__Edaphobacter	0.42928	0.1398	-0.00301	0.17039	0.13773	0.46538	0.45624	0.18117	-0.34676	-0.26528	-0.01126
g__norank_f__LWQ8	0.19007	0.18129	0.01864	-0.04448	0.08219	0.41624	0.31183	0.48787	-0.50495	-0.03798	0.24588
g__norank_f__norank_o__norank_c__norank_p__WPS-2	0.57155	0.58717	0.43869	0.48663	0.51369	0.16207	0.36969	0.23174	-0.10844	-0.39847	-0.44742
g__Pajaroellobacter	0.08554	0.19685	0.22938	0.2205	0.5395	-0.06391	0.2416	0.11541	-0.10213	-0.06002	-0.21022

## Sheet: Fungal communities
Spearman's correlation coefficient between fungal communities and environmental factors
Genus	clay	TK	sand	TP	TN	AP	silt	AK	OM	AN	PH
g__Tricholoma	0.44046	0.38692	0.26528	-0.78555	-0.89266	-0.5591	-0.47709	-0.28679	-0.29794	-0.09157	-0.49059
g__Mortierella	-0.25103	-0.63103	-0.51497	0.76113	0.80285	0.72032	0.67161	0.13928	0.29885	0.20464	0.36025
g__Russula	-0.3616	-0.22719	-0.23943	0.42855	0.45614	0.34663	0.35012	0.56982	0.51536	0.05732	0.18254
g__Piloderma	-0.09524	-0.60542	-0.53277	0.54995	0.61059	0.67372	0.62733	-0.00442	0.1824	0.17318	0.37644
g__Sebacina	-0.3458	-0.42258	-0.10077	0.3932	0.4767	0.54797	0.34449	-0.06709	0.1166	0.35102	0.55352
g__Cladophialophora	-0.20643	-0.40778	-0.44454	0.71106	0.78975	0.55044	0.51791	0.37705	0.32044	0.03236	0.35672
g__Laccaria	-0.12228	-0.31759	-0.33045	0.68218	0.81618	0.46168	0.4008	0.0825	0.04043	0.02863	0.45625
g__Penicillium	-0.27529	-0.38065	-0.33471	0.78805	0.89035	0.51288	0.46509	0.27615	0.27888	0.06294	0.43936
g__Oidiodendron	-0.22707	-0.30879	-0.41448	0.70633	0.78508	0.45124	0.46568	0.49966	0.34633	-0.06627	0.25891
g__unclassified_f__Russulaceae	0.12665	-0.30744	-0.34005	0.15347	0.27668	0.42504	0.30016	0.06859	-0.04596	0.1554	0.30478
g__Trichoderma	-0.32714	-0.52256	-0.38258	0.68705	0.78022	0.64261	0.54573	0.27642	0.43279	0.28122	0.45062
g__Hygrophorus	-0.14161	-0.72612	-0.45349	0.39395	0.36207	0.67686	0.65089	-0.13516	0.2766	0.44484	0.20838
g__unclassified_f__Thelephoraceae	-0.20448	-0.47025	-0.38997	0.59493	0.661	0.5384	0.50625	0.24123	0.39569	0.21087	0.25751
g__Lactifluus	0.09259	-0.78047	-0.58865	0.46209	0.28475	0.60048	0.71108	-0.27194	0.03398	0.21455	0.14087
g__Cortinarius	-0.44076	-0.10495	0.10914	0.32029	0.31066	0.16488	0.09366	-0.0689	0.13999	-0.00564	0.19233
g__Saitozyma	-0.20559	-0.51573	-0.47405	0.68517	0.69287	0.57799	0.59257	0.28415	0.35071	0.07864	0.19209
g__Solicoccozyma	-0.14109	-0.6362	-0.48316	0.64105	0.61606	0.65395	0.64441	-0.00658	0.20113	0.20558	0.22646
g__unclassified_f__Amplistromataceae	-0.11899	-0.37476	-0.45307	0.78937	0.69378	0.31836	0.53194	0.23803	0.16152	-0.15194	0.08736
g__unclassified_p__Ascomycota	-0.42682	-0.3763	-0.24155	0.70835	0.73855	0.51989	0.42908	0.13648	0.15445	0.08467	0.50734
g__Hydnum	-0.18031	-0.72517	-0.44432	0.53669	0.458	0.6933	0.65105	-0.19725	0.16301	0.4207	0.3693
g__Xerocomus	-0.23813	-0.64204	-0.50785	0.76728	0.75921	0.65319	0.70283	0.03347	0.18259	0.12688	0.33738
g__unclassified_k__Fungi	-0.26513	-0.44365	-0.4533	0.78739	0.75617	0.48135	0.58463	0.30192	0.31828	-0.0118	0.26697
g__unclassified_c__Sordariomycetes	-0.46936	-0.3168	-0.14168	0.5398	0.56881	0.42133	0.32131	0.18551	0.23443	0.16605	0.49061
g__Exophiala	-0.16745	-0.45706	-0.36985	0.58977	0.49945	0.39105	0.52218	0.04989	0.26916	-0.02581	-0.05309
g__Trechispora	-0.50391	-0.19488	-0.07755	0.38083	0.50183	0.37932	0.26039	0.56711	0.55224	0.18113	0.25692
g__Paraconiothyrium	-0.4248	-0.27616	-0.15875	0.68315	0.74427	0.39708	0.34767	0.19467	0.17887	0.04779	0.48862
g__unclassified_c__Eurotiomycetes	0.03907	-0.47044	-0.57194	0.69172	0.72959	0.53354	0.57786	0.32589	0.22271	-0.05408	0.14307
g__Lactarius	-0.24377	0.31525	0.1936	0.0788	0.22683	-0.1247	-0.21825	0.63965	0.24961	-0.16096	0.22138
g__Tomentella	-0.0756	-0.33219	-0.2072	0.33543	0.63002	0.53064	0.24245	-0.03752	0.18754	0.40318	0.4349
g__Cenococcum	-0.46645	-0.20455	-0.0467	0.3597	0.45475	0.41251	0.22457	0.41068	0.24513	0.21045	0.43
g__Sistotrema	-0.28482	-0.38946	-0.23322	0.42627	0.49462	0.56045	0.35831	0.01088	-0.00576	0.25317	0.62527
g__Pseudogymnoascus	-0.24456	-0.62117	-0.50618	0.70257	0.64334	0.63379	0.68276	0.12775	0.28384	0.15301	0.35692
g__Umbelopsis	-0.16591	-0.27902	-0.45284	0.698	0.6462	0.33873	0.46295	0.43023	0.18013	-0.07556	0.25096
g__Bifiguratus	-0.30444	0.39081	0.21942	0.12683	0.1441	-0.22919	-0.22052	0.67975	0.1977	-0.26373	0.02318
g__unclassified_c__GS35	-0.18519	-0.33345	-0.26496	0.50774	0.43172	0.31438	0.39071	0.13316	0.28782	-0.08932	-0.06775
g__unclassified_o__Capnodiales	-0.29326	-0.26728	-0.16323	0.58714	0.70974	0.42812	0.28175	0.19594	0.243	0.05091	0.33329
g__Ilyonectria	-0.05706	-0.6156	-0.48162	0.47645	0.36911	0.5188	0.6031	-0.03154	0.27549	0.14127	-0.04051
g__Geminibasidium	-0.3185	0.33988	0.14906	0.09436	0.29902	-0.04428	-0.19162	0.71678	0.34914	-0.11902	0.14588
g__unclassified_o__Helotiales	-0.24591	-0.52214	-0.47149	0.67782	0.73872	0.6434	0.60365	0.2884	0.32766	0.12802	0.40798
g__unclassified_p__Rozellomycota	-0.06161	-0.36786	-0.47813	0.68962	0.78179	0.46853	0.53254	0.31939	0.24693	-0.11039	0.20441
g__Knufia	-0.38424	-0.24554	-0.09243	0.63285	0.60816	0.28408	0.28993	0.07004	0.21595	-0.03207	0.20919
g__Metarhizium	-0.08306	-0.55677	-0.47336	0.74722	0.7438	0.55334	0.60533	0.03455	0.18345	0.07114	0.21014
g__Craterellus	0.13658	-0.30474	-0.34592	0.15618	0.27938	0.42234	0.2961	0.06859	-0.0329	0.1527	0.30478
g__unclassified_o__GS11	-0.15641	-0.59653	-0.56379	0.71475	0.68765	0.62614	0.69301	0.11968	0.08311	0.05934	0.35791
g__unclassified_c__Cystobasidiomycetes	-0.25191	-0.71978	-0.51972	0.50813	0.56574	0.78819	0.71013	0.16599	0.39961	0.36014	0.40442
g__unclassified_f__Hyaloscyphaceae	-0.23517	-0.6186	-0.52921	0.55995	0.66502	0.77618	0.64712	0.28307	0.38649	0.30615	0.44635
g__unclassified_o__Hypocreales	-0.44492	-0.36326	-0.24457	0.54139	0.52348	0.44123	0.41814	0.31413	0.42125	0.07583	0.20239
g__Amplistroma	-0.35677	-0.57582	-0.33519	0.47999	0.45095	0.62201	0.56128	-0.00186	0.14007	0.34473	0.49816
g__Hebeloma	-0.1336	-0.10991	-0.17857	0.55169	0.4715	0.08405	0.2016	0.15119	0.03075	-0.22808	0.12045
g__unclassified_f__Herpotrichiellaceae	-0.17097	-0.35291	-0.35051	0.70935	0.7141	0.40617	0.46019	0.13045	0.2332	-0.04076	0.28795
